# Supplementary material for: Characterizing Thalamocortical Disturbances in Cervical Spondylotic Myelopathy: Revealed by Functional Connectivity under Two Slow Frequency Bands
Source: PLoS One. 2015 Jun 8;10(6):e0125913. doi: 10.1371/journal.pone.0125913 (PMC4460123; doi:10.1371/journal.pone.0125913)
Supplement: S2 File — Data B, Thalamicseed, including 7 thalamic seed in 3-mm voxels. Data C, Thalamicseed-Cortex Mask, including 7 thalamic seed and Cortex Mask in 1-mm voxels. Data D, CortexMask, including 7 cortex mask in 3-mm voxels. Data E, AlphaSim, with calculation in different cortex mask. (ZIP) [file pone.0125913.s002.zip]

Archive with 38 entries (34 files):
- Data C. CortexMask/
- DataB. ThalamicSeed/
- Data D. ThalamicSeed-CortexMask-1mm/
- Data E. AlphaSim/
- Data A. ClinicalData.xlsx
- Data C. CortexMask/.DS_Store
- Data C. CortexMask/01M1.nii
- Data C. CortexMask/02Sensory.nii
- Data C. CortexMask/03Occipital.nii
- Data C. CortexMask/04Prefrontal.nii
- Data C. CortexMask/05Premotor.nii
- Data C. CortexMask/06PosteriorParietal.nii
- Data C. CortexMask/07Temporal.nii
- Data D. ThalamicSeed-CortexMask-1mm/Thalamus_seed1.nii
- Data D. ThalamicSeed-CortexMask-1mm/Thalamus_seed1-7.nii
- Data D. ThalamicSeed-CortexMask-1mm/Thalamus_seed2.nii
- Data D. ThalamicSeed-CortexMask-1mm/Thalamus_seed3.nii
- Data D. ThalamicSeed-CortexMask-1mm/Thalamus_seed4.nii
- Data D. ThalamicSeed-CortexMask-1mm/Thalamus_seed5.nii
- Data D. ThalamicSeed-CortexMask-1mm/Thalamus_seed6.nii
- Data D. ThalamicSeed-CortexMask-1mm/Thalamus_seed7.nii
- Data E. AlphaSim/.DS_Store
- Data E. AlphaSim/AlphaSimtext_1M1.txt
- Data E. AlphaSim/AlphaSimtext_2Sensory.txt
- Data E. AlphaSim/AlphaSimtext_3Occipital.txt
- Data E. AlphaSim/AlphaSimtext_4Prefrontal.txt
- Data E. AlphaSim/AlphaSimtext_5Premotor.txt
- Data E. AlphaSim/AlphaSimtext_6PosteriorParietal.txt
- Data E. AlphaSim/AlphaSimtext_7Temporal.txt
- DataB. ThalamicSeed/.DS_Store
- DataB. ThalamicSeed/Binary_Resliced3mm_Thalamus_Allseed.nii
- DataB. ThalamicSeed/Binary_Resliced3mm_Thalamus_seed1M1.nii
- DataB. ThalamicSeed/Binary_Resliced3mm_Thalamus_seed2Sensory.nii
- DataB. ThalamicSeed/Binary_Resliced3mm_Thalamus_seed3Occipital.nii
- DataB. ThalamicSeed/Binary_Resliced3mm_Thalamus_seed4Prefrontal.nii
- DataB. ThalamicSeed/Binary_Resliced3mm_Thalamus_seed5Premotor.nii
- DataB. ThalamicSeed/Binary_Resliced3mm_Thalamus_seed6PosteriorParietal.nii
- DataB. ThalamicSeed/Binary_Resliced3mm_Thalamus_seed7Temporal.nii
