# Supplementary material for: Characterizing Thalamocortical Disturbances in Cervical Spondylotic Myelopathy: Revealed by Functional Connectivity under Two Slow Frequency Bands
Source: PLoS One. 2015 Jun 8;10(6):e0125913. doi: 10.1371/journal.pone.0125913 (PMC4460123; doi:10.1371/journal.pone.0125913)
Supplement: S2 File — Data B, Thalamicseed, including 7 thalamic seed in 3-mm voxels. Data C, Thalamicseed-Cortex Mask, including 7 thalamic seed and Cortex Mask in 1-mm voxels. Data D, CortexMask, including 7 cortex mask in 3-mm voxels. Data E, AlphaSim, with calculation in different cortex mask. (ZIP) [file pone.0125913.s002.zip › Data A. ClinicalData.xlsx]

## Sheet: Sheet1
Patient	Gender	age	Duration of disease	NDI Score	FA Values in the severe level	FA values in C2 level	JOA	JOA_motor upper	JOA_motor lower	JOA_bladder dysfunction	JOA_sensory deficit
No01	F=Female	51	30	0.26	0.53	0.62	14	3	4	3	4
No02	M=male	38	5	0.26	0.6	0.64	14	3	4	3	4
No03	M	47	3	0.36	0.48	0.56	12	2	4	3	3
No04	M	55	3	0.26	0.51	0.64	14	3	4	3	4
No05	F	56	12	0.28	0.53	0.62	13	2	4	3	4
No06	M	59	6	0.32	0.51	0.55	11	3	2	3	3
No07	F	52	2	0.26	0.47	0.62	14	3	4	3	4
No08	M	58	1	0.28	0.52	0.65	12	2	4	3	3
No09	F	48	6	0.74	0.49	0.56	14	3	4	3	4
No10	F	58	4	0.32	0.52	0.59	12	2	4	3	3
No11	M	60	14	0.28	0.44	0.62	10	2	2	3	3
No12	F	35	36	0.28	0.58	0.58	11	2	3	3	3
No13	M	45	8	0.28	0.52	0.63	13	2	4	3	4
No14	M	52	2	0.31	0.5	0.62	3	0	0	2	1
No15	F	57	5	0.28	0.48	0.58	8	1	2	3	2
No16	F	43	4	0.48	0.43	0.51	13	2	4	3	4
No17	M	43	13	0.29	0.32	0.56	13	2	4	3	4
HC
HC01	F	51	n/a	0.01	n/a	0.6	17	4	4	3	6
HC02	M	38	n/a	0.01	n/a	0.69	17	4	4	3	6
HC03	M	47	n/a	0.01	n/a	0.69	17	4	4	3	6
HC04	M	55	n/a	0.02	n/a	0.63	17	4	4	3	6
HC05	F	56	n/a	0.01	n/a	0.69	17	4	4	3	6
HC06	M	59	n/a	0.03	n/a	0.64	17	4	4	3	6
HC07	F	52	n/a	0.01	n/a	0.69	17	4	4	3	6
HC08	M	58	n/a	0.01	n/a	0.65	17	4	4	3	6
HC09	F	48	n/a	0.02	n/a	0.63	17	4	4	3	6
HC10	F	58	n/a	0.01	n/a	0.7	17	4	4	3	6
HC11	M	59	n/a	0.01	n/a	0.59	17	4	4	3	6
HC12	F	35	n/a	0.01	n/a	0.71	17	4	4	3	6
HC13	F	44	n/a	0.01	n/a	0.67	17	4	4	3	6
HC14	M	52	n/a	0.01	n/a	0.69	17	4	4	3	6
HC15	F	57	n/a	0.02	n/a	0.59	17	4	4	3	6
HC16	F	42	n/a	0.02	n/a	0.7	17	4	4	3	6
HC17	M	43	n/a	0.01	n/a	0.72	17	4	4	3	6
