# Supplementary material for: Characterizing Thalamocortical Disturbances in Cervical Spondylotic Myelopathy: Revealed by Functional Connectivity under Two Slow Frequency Bands
Source: PLoS One. 2015 Jun 8;10(6):e0125913. doi: 10.1371/journal.pone.0125913 (PMC4460123; doi:10.1371/journal.pone.0125913)
Supplement: S2 File — Data B, Thalamicseed, including 7 thalamic seed in 3-mm voxels. Data C, Thalamicseed-Cortex Mask, including 7 thalamic seed and Cortex Mask in 1-mm voxels. Data D, CortexMask, including 7 cortex mask in 3-mm voxels. Data E, AlphaSim, with calculation in different cortex mask. (ZIP) [file pone.0125913.s002.zip › Data E. AlphaSim/AlphaSimtext_1M1.txt]

REST AlphaSim
Monte Carlo simulation program similar to the AlphaSim in AFNI
By YAN Chao-Gan (ycg.yan@gmail.com), DONG Zhang-Ye (dongzy08@gmail.com) and ZHU Wei-Xuan (zhuweixuan@gmail.com).
The mechanism is based on AFNI's AlphaSim, please see more details from http://afni.nimh.nih.gov/pub/dist/doc/manual/AlphaSim.pdf
State Key Laboratory of Cognitive Neuroscience and Learning, Beijing Normal University, China, 100875
http://www.restfmri.net
Version=1.0;
Release=20091105;


Mask filename = Resliced_Binary01M1
Voxels in mask = 1263
Gaussian filter width (FWHM, in mm) = 6.000
Cluster connection radius: rmm = 5.00
Individual voxel threshold probability = 0.050
Number of Monte Carlo simulations = 1000
Output filename = AlphaSimtext_ThalamusROI1


Cl Size	Frequency	Cum Prop	p/Voxel	Max Freq	Alpha
1		3376		0.348796	0.030372	0		1.000000
2		1836		0.538485	0.027699	3		1.000000
3		1090		0.651100	0.024792	11		0.997000
4		762		0.729827	0.022203	34		0.986000
5		553		0.786961	0.019789	45		0.952000
6		392		0.827462	0.017600	53		0.907000
7		314		0.859903	0.015738	64		0.854000
8		263		0.887075	0.013998	78		0.790000
9		204		0.908152	0.012332	88		0.712000
10		158		0.924476	0.010878	80		0.624000
11		131		0.938010	0.009627	74		0.544000
12		112		0.949582	0.008486	72		0.470000
13		77		0.957537	0.007422	48		0.398000
14		52		0.962909	0.006629	35		0.350000
15		55		0.968592	0.006053	41		0.315000
16		46		0.973344	0.005400	33		0.274000
17		40		0.977477	0.004817	33		0.241000
18		26		0.980163	0.004279	23		0.208000
19		25		0.982746	0.003908	24		0.185000
20		23		0.985122	0.003532	22		0.161000
21		19		0.987085	0.003168	15		0.139000
22		11		0.988222	0.002852	11		0.124000
23		12		0.989462	0.002660	12		0.113000
24		20		0.991528	0.002442	19		0.101000
25		13		0.992871	0.002062	13		0.082000
26		7		0.993594	0.001804	7		0.069000
27		7		0.994318	0.001660	7		0.062000
28		4		0.994731	0.001511	4		0.055000
29		8		0.995557	0.001422	8		0.051000
30		7		0.996281	0.001238	7		0.043000
31		6		0.996901	0.001072	6		0.036000
32		1		0.997004	0.000925	1		0.030000
33		3		0.997314	0.000899	3		0.029000
34		2		0.997520	0.000821	2		0.026000
35		6		0.998140	0.000767	6		0.024000
36		3		0.998450	0.000601	3		0.018000
37		1		0.998554	0.000515	1		0.015000
38		4		0.998967	0.000486	4		0.014000
39		0		0.998967	0.000366	0		0.010000
40		1		0.999070	0.000366	1		0.010000
41		2		0.999277	0.000334	2		0.009000
42		3		0.999587	0.000269	3		0.007000
43		0		0.999587	0.000169	0		0.004000
44		1		0.999690	0.000169	1		0.004000
45		0		0.999690	0.000135	0		0.003000
46		0		0.999690	0.000135	0		0.003000
47		0		0.999690	0.000135	0		0.003000
48		1		0.999793	0.000135	1		0.003000
49		0		0.999793	0.000097	0		0.002000
50		1		0.999897	0.000097	1		0.002000
51		0		0.999897	0.000057	0		0.001000
52		0		0.999897	0.000057	0		0.001000
53		0		0.999897	0.000057	0		0.001000
54		0		0.999897	0.000057	0		0.001000
55		0		0.999897	0.000057	0		0.001000
56		0		0.999897	0.000057	0		0.001000
57		0		0.999897	0.000057	0		0.001000
58		0		0.999897	0.000057	0		0.001000
59		0		0.999897	0.000057	0		0.001000
60		0		0.999897	0.000057	0		0.001000
61		0		0.999897	0.000057	0		0.001000
62		0		0.999897	0.000057	0		0.001000
63		0		0.999897	0.000057	0		0.001000
64		0		0.999897	0.000057	0		0.001000
65		0		0.999897	0.000057	0		0.001000
66		0		0.999897	0.000057	0		0.001000
67		0		0.999897	0.000057	0		0.001000
68		0		0.999897	0.000057	0		0.001000
69		0		0.999897	0.000057	0		0.001000
70		0		0.999897	0.000057	0		0.001000
71		0		0.999897	0.000057	0		0.001000
72		1		1.000000	0.000057	1		0.001000
