# Supplementary material for: Characterizing Thalamocortical Disturbances in Cervical Spondylotic Myelopathy: Revealed by Functional Connectivity under Two Slow Frequency Bands
Source: PLoS One. 2015 Jun 8;10(6):e0125913. doi: 10.1371/journal.pone.0125913 (PMC4460123; doi:10.1371/journal.pone.0125913)
Supplement: S2 File — Data B, Thalamicseed, including 7 thalamic seed in 3-mm voxels. Data C, Thalamicseed-Cortex Mask, including 7 thalamic seed and Cortex Mask in 1-mm voxels. Data D, CortexMask, including 7 cortex mask in 3-mm voxels. Data E, AlphaSim, with calculation in different cortex mask. (ZIP) [file pone.0125913.s002.zip › Data E. AlphaSim/AlphaSimtext_2Sensory.txt]

REST AlphaSim
Monte Carlo simulation program similar to the AlphaSim in AFNI
By YAN Chao-Gan (ycg.yan@gmail.com), DONG Zhang-Ye (dongzy08@gmail.com) and ZHU Wei-Xuan (zhuweixuan@gmail.com).
The mechanism is based on AFNI's AlphaSim, please see more details from http://afni.nimh.nih.gov/pub/dist/doc/manual/AlphaSim.pdf
State Key Laboratory of Cognitive Neuroscience and Learning, Beijing Normal University, China, 100875
http://www.restfmri.net
Version=1.0;
Release=20091105;


Mask filename = Resliced_Binary02SSensory
Voxels in mask = 1585
Gaussian filter width (FWHM, in mm) = 6.000
Cluster connection radius: rmm = 5.00
Individual voxel threshold probability = 0.050
Number of Monte Carlo simulations = 1000
Output filename = AlphaSimtext_ThalamusROI2


Cl Size	Frequency	Cum Prop	p/Voxel	Max Freq	Alpha
1		3890		0.330081	0.033499	0		1.000000
2		2024		0.501824	0.031045	0		1.000000
3		1298		0.611964	0.028491	3		1.000000
4		904		0.688672	0.026034	8		0.997000
5		735		0.751039	0.023753	16		0.989000
6		531		0.796097	0.021434	35		0.973000
7		400		0.830038	0.019424	43		0.938000
8		344		0.859228	0.017657	50		0.895000
9		245		0.880017	0.015921	47		0.845000
10		215		0.898261	0.014530	61		0.798000
11		199		0.915146	0.013174	63		0.737000
12		150		0.927874	0.011792	66		0.674000
13		109		0.937123	0.010657	40		0.608000
14		89		0.944675	0.009763	53		0.568000
15		89		0.952227	0.008977	58		0.515000
16		73		0.958422	0.008134	48		0.457000
17		60		0.963513	0.007397	41		0.409000
18		59		0.968519	0.006754	44		0.368000
19		43		0.972168	0.006084	31		0.324000
20		56		0.976920	0.005568	47		0.293000
21		31		0.979550	0.004862	25		0.246000
22		24		0.981587	0.004451	18		0.221000
23		28		0.983963	0.004118	25		0.203000
24		32		0.986678	0.003712	27		0.178000
25		21		0.988460	0.003227	19		0.151000
26		16		0.989818	0.002896	16		0.132000
27		21		0.991599	0.002633	20		0.116000
28		9		0.992363	0.002276	9		0.096000
29		10		0.993212	0.002117	10		0.087000
30		11		0.994145	0.001934	11		0.077000
31		12		0.995163	0.001726	11		0.066000
32		9		0.995927	0.001491	9		0.055000
33		2		0.996097	0.001309	2		0.046000
34		3		0.996351	0.001268	2		0.044000
35		5		0.996776	0.001203	5		0.042000
36		5		0.997200	0.001093	5		0.037000
37		3		0.997454	0.000979	3		0.032000
38		1		0.997539	0.000909	1		0.029000
39		4		0.997879	0.000885	4		0.028000
40		2		0.998048	0.000787	2		0.024000
41		0		0.998048	0.000736	0		0.022000
42		1		0.998133	0.000736	1		0.022000
43		1		0.998218	0.000710	1		0.021000
44		1		0.998303	0.000683	1		0.020000
45		1		0.998388	0.000655	1		0.019000
46		3		0.998642	0.000626	3		0.018000
47		3		0.998897	0.000539	3		0.015000
48		3		0.999151	0.000450	3		0.012000
49		2		0.999321	0.000360	2		0.009000
50		3		0.999576	0.000298	3		0.007000
51		0		0.999576	0.000203	0		0.004000
52		0		0.999576	0.000203	0		0.004000
53		0		0.999576	0.000203	0		0.004000
54		0		0.999576	0.000203	0		0.004000
55		1		0.999661	0.000203	0		0.004000
56		0		0.999661	0.000168	0		0.004000
57		0		0.999661	0.000168	0		0.004000
58		1		0.999745	0.000168	1		0.004000
59		0		0.999745	0.000132	0		0.003000
60		0		0.999745	0.000132	0		0.003000
61		0		0.999745	0.000132	0		0.003000
62		0		0.999745	0.000132	0		0.003000
63		1		0.999830	0.000132	1		0.003000
64		0		0.999830	0.000092	0		0.002000
65		0		0.999830	0.000092	0		0.002000
66		1		0.999915	0.000092	1		0.002000
67		0		0.999915	0.000050	0		0.001000
68		0		0.999915	0.000050	0		0.001000
69		0		0.999915	0.000050	0		0.001000
70		0		0.999915	0.000050	0		0.001000
71		0		0.999915	0.000050	0		0.001000
72		0		0.999915	0.000050	0		0.001000
73		0		0.999915	0.000050	0		0.001000
74		0		0.999915	0.000050	0		0.001000
75		0		0.999915	0.000050	0		0.001000
76		0		0.999915	0.000050	0		0.001000
77		0		0.999915	0.000050	0		0.001000
78		0		0.999915	0.000050	0		0.001000
79		0		0.999915	0.000050	0		0.001000
80		1		1.000000	0.000050	1		0.001000
