# Supplementary material for: Characterizing Thalamocortical Disturbances in Cervical Spondylotic Myelopathy: Revealed by Functional Connectivity under Two Slow Frequency Bands
Source: PLoS One. 2015 Jun 8;10(6):e0125913. doi: 10.1371/journal.pone.0125913 (PMC4460123; doi:10.1371/journal.pone.0125913)
Supplement: S2 File — Data B, Thalamicseed, including 7 thalamic seed in 3-mm voxels. Data C, Thalamicseed-Cortex Mask, including 7 thalamic seed and Cortex Mask in 1-mm voxels. Data D, CortexMask, including 7 cortex mask in 3-mm voxels. Data E, AlphaSim, with calculation in different cortex mask. (ZIP) [file pone.0125913.s002.zip › Data E. AlphaSim/AlphaSimtext_3Occipital.txt]

REST AlphaSim
Monte Carlo simulation program similar to the AlphaSim in AFNI
By YAN Chao-Gan (ycg.yan@gmail.com), DONG Zhang-Ye (dongzy08@gmail.com) and ZHU Wei-Xuan (zhuweixuan@gmail.com).
The mechanism is based on AFNI's AlphaSim, please see more details from http://afni.nimh.nih.gov/pub/dist/doc/manual/AlphaSim.pdf
State Key Laboratory of Cognitive Neuroscience and Learning, Beijing Normal University, China, 100875
http://www.restfmri.net
Version=1.0;
Release=20091105;


Mask filename = Resliced_Binary03Occipital
Voxels in mask = 7062
Gaussian filter width (FWHM, in mm) = 6.000
Cluster connection radius: rmm = 5.00
Individual voxel threshold probability = 0.050
Number of Monte Carlo simulations = 1000
Output filename = AlphaSimtext_ThalamusROI3


Cl Size	Frequency	Cum Prop	p/Voxel	Max Freq	Alpha
1		
13769		0.295371	0.042283	0		1.000000
2		7285		0.451648	0.040334	0		1.000000
3		4735		0.553222	0.038270	0		1.000000
4		3414		0.626459	0.036259	0		1.000000
5		2590		0.682019	0.034325	0		1.000000
6		2002		0.724966	0.032492	0		1.000000
7		1600		0.759289	0.030791	0		1.000000
8		1336		0.787948	0.029205	0		1.000000
9		1105		0.811653	0.027691	0		1.000000
10		886		0.830659	0.026283	0		1.000000
11		819		0.848228	0.025028	0		1.000000
12		711		0.863480	0.023753	1		1.000000
13		605		0.876459	0.022544	1		0.999000
14		556		0.888386	0.021431	0		0.998000
15		515		0.899434	0.020329	1		0.998000
16		366		0.907285	0.019235	0		0.997000
17		375		0.915330	0.018405	2		0.997000
18		331		0.922430	0.017503	3		0.995000
19		297		0.928801	0.016659	6		0.992000
20		286		0.934937	0.015860	10		0.986000
21		244		0.940171	0.015050	11		0.976000
22		208		0.944633	0.014324	10		0.965000
23		201		0.948945	0.013676	11		0.955000
24		197		0.953171	0.013022	21		0.944000
25		149		0.956367	0.012352	16		0.923000
26		151		0.959606	0.011825	16		0.907000
27		116		0.962095	0.011269	21		0.891000
28		128		0.964840	0.010825	20		0.870000
29		121		0.967436	0.010318	20		0.850000
30		107		0.969731	0.009821	23		0.830000
31		91		0.971684	0.009366	20		0.807000
32		77		0.973335	0.008967	30		0.787000
33		89		0.975245	0.008618	30		0.757000
34		81		0.976982	0.008202	23		0.727000
35		75		0.978591	0.007812	27		0.704000
36		51		0.979685	0.007441	19		0.677000
37		57		0.980908	0.007181	25		0.658000
38		54		0.982066	0.006882	23		0.633000
39		51		0.983160	0.006591	30		0.610000
40		51		0.984254	0.006310	27		0.580000
41		51		0.985348	0.006021	30		0.553000
42		43		0.986271	0.005725	16		0.523000
43		38		0.987086	0.005469	27		0.507000
44		35		0.987837	0.005238	23		0.480000
45		35		0.988588	0.005020	23		0.457000
46		30		0.989231	0.004797	17		0.434000
47		30		0.989875	0.004601	21		0.417000
48		26		0.990432	0.004401	13		0.396000
49		29		0.991055	0.004225	22		0.383000
50		18		0.991441	0.004024	13		0.361000
51		18		0.991827	0.003896	10		0.348000
52		21		0.992277	0.003766	19		0.338000
53		17		0.992642	0.003611	14		0.319000
54		20		0.993071	0.003484	19		0.305000
55		18		0.993457	0.003331	13		0.286000
56		17		0.993822	0.003191	14		0.273000
57		18		0.994208	0.003056	17		0.259000
58		15		0.994530	0.002911	14		0.242000
59		19		0.994937	0.002787	14		0.228000
60		7		0.995088	0.002629	6		0.214000
61		5		0.995195	0.002569	5		0.208000
62		11		0.995431	0.002526	10		0.203000
63		11		0.995667	0.002429	10		0.193000
64		13		0.995946	0.002331	13		0.183000
65		9		0.996139	0.002214	7		0.170000
66		10		0.996353	0.002131	9		0.163000
67		11		0.996589	0.002037	8		0.154000
68		10		0.996804	0.001933	8		0.146000
69		6		0.996932	0.001837	4		0.138000
70		6		0.997061	0.001778	5		0.134000
71		10		0.997276	0.001718	8		0.129000
72		4		0.997361	0.001618	4		0.121000
73		7		0.997512	0.001577	6		0.117000
74		5		0.997619	0.001505	5		0.111000
75		4		0.997705	0.001452	4		0.106000
76		5		0.997812	0.001410	5		0.102000
77		6		0.997941	0.001356	4		0.097000
78		4		0.998026	0.001291	4		0.093000
79		6		0.998155	0.001247	4		0.089000
80		5		0.998262	0.001179	5		0.085000
81		3		0.998327	0.001123	3		0.080000
82		5		0.998434	0.001088	5		0.077000
83		5		0.998541	0.001030	5		0.072000
84		4		0.998627	0.000972	4		0.067000
85		1		0.998649	0.000924	1		0.063000
86		3		0.998713	0.000912	3		0.062000
87		3		0.998777	0.000875	3		0.059000
88		7		0.998927	0.000838	7		0.056000
89		2		0.998970	0.000751	1		0.049000
90		4		0.999056	0.000726	4		0.048000
91		3		0.999120	0.000675	3		0.044000
92		2		0.999163	0.000636	2		0.041000
93		2		0.999206	0.000610	2		0.039000
94		2		0.999249	0.000584	2		0.037000
95		2		0.999292	0.000557	2		0.035000
96		1		0.999314	0.000530	1		0.033000
97		2		0.999356	0.000517	2		0.032000
98		1		0.999378	0.000489	1		0.030000
99		1		0.999399	0.000476	1		0.029000
100		2		0.999442	0.000461	2		0.028000
101		1		0.999464	0.000433	1		0.026000
102		2		0.999507	0.000419	2		0.025000
103		1		0.999528	0.000390	1		0.023000
104		1		0.999550	0.000375	1		0.022000
105		2		0.999592	0.000361	2		0.021000
106		2		0.999635	0.000331	2		0.019000
107		1		0.999657	0.000301	1		0.017000
108		3		0.999721	0.000286	3		0.016000
109		0		0.999721	0.000240	0		0.013000
110		1		0.999743	0.000240	1		0.013000
111		0		0.999743	0.000224	0		0.012000
112		2		0.999785	0.000224	2		0.012000
113		0		0.999785	0.000193	0		0.010000
114		0		0.999785	0.000193	0		0.010000
115		0		0.999785	0.000193	0		0.010000
116		0		0.999785	0.000193	0		0.010000
117		1		0.999807	0.000193	1		0.010000
118		1		0.999828	0.000176	1		0.009000
119		1		0.999850	0.000159	1		0.008000
120		1		0.999871	0.000142	1		0.007000
121		0		0.999871	0.000125	0		0.006000
122		0		0.999871	0.000125	0		0.006000
123		0		0.999871	0.000125	0		0.006000
124		0		0.999871	0.000125	0		0.006000
125		0		0.999871	0.000125	0		0.006000
126		0		0.999871	0.000125	0		0.006000
127		0		0.999871	0.000125	0		0.006000
128		0		0.999871	0.000125	0		0.006000
129		0		0.999871	0.000125	0		0.006000
130		0		0.999871	0.000125	0		0.006000
131		0		0.999871	0.000125	0		0.006000
132		1		0.999893	0.000125	1		0.006000
133		0		0.999893	0.000107	0		0.005000
134		0		0.999893	0.000107	0		0.005000
135		1		0.999914	0.000107	1		0.005000
136		1		0.999936	0.000088	1		0.004000
137		0		0.999936	0.000068	0		0.003000
138		0		0.999936	0.000068	0		0.003000
139		0		0.999936	0.000068	0		0.003000
140		0		0.999936	0.000068	0		0.003000
141		0		0.999936	0.000068	0		0.003000
142		0		0.999936	0.000068	0		0.003000
143		0		0.999936	0.000068	0		0.003000
144		0		0.999936	0.000068	0		0.003000
145		1		0.999957	0.000068	1		0.003000
146		0		0.999957	0.000048	0		0.002000
147		0		0.999957	0.000048	0		0.002000
148		0		0.999957	0.000048	0		0.002000
149		0		0.999957	0.000048	0		0.002000
150		0		0.999957	0.000048	0		0.002000
151		0		0.999957	0.000048	0		0.002000
152		0		0.999957	0.000048	0		0.002000
153		0		0.999957	0.000048	0		0.002000
154		0		0.999957	0.000048	0		0.002000
155		0		0.999957	0.000048	0		0.002000
156		0		0.999957	0.000048	0		0.002000
157		0		0.999957	0.000048	0		0.002000
158		0		0.999957	0.000048	0		0.002000
159		0		0.999957	0.000048	0		0.002000
160		0		0.999957	0.000048	0		0.002000
161		0		0.999957	0.000048	0		0.002000
162		0		0.999957	0.000048	0		0.002000
163		0		0.999957	0.000048	0		0.002000
164		0		0.999957	0.000048	0		0.002000
165		0		0.999957	0.000048	0		0.002000
166		1		0.999979	0.000048	1		0.002000
167		0		0.999979	0.000024	0		0.001000
168		0		0.999979	0.000024	0		0.001000
169		0		0.999979	0.000024	0		0.001000
170		0		0.999979	0.000024	0		0.001000
171		0		0.999979	0.000024	0		0.001000
172		1		1.000000	0.000024	1		0.001000
