# Supplementary material for: Characterizing Thalamocortical Disturbances in Cervical Spondylotic Myelopathy: Revealed by Functional Connectivity under Two Slow Frequency Bands
Source: PLoS One. 2015 Jun 8;10(6):e0125913. doi: 10.1371/journal.pone.0125913 (PMC4460123; doi:10.1371/journal.pone.0125913)
Supplement: S2 File — Data B, Thalamicseed, including 7 thalamic seed in 3-mm voxels. Data C, Thalamicseed-Cortex Mask, including 7 thalamic seed and Cortex Mask in 1-mm voxels. Data D, CortexMask, including 7 cortex mask in 3-mm voxels. Data E, AlphaSim, with calculation in different cortex mask. (ZIP) [file pone.0125913.s002.zip › Data E. AlphaSim/AlphaSimtext_4Prefrontal.txt]

REST AlphaSim
Monte Carlo simulation program similar to the AlphaSim in AFNI
By YAN Chao-Gan (ycg.yan@gmail.com), DONG Zhang-Ye (dongzy08@gmail.com) and ZHU Wei-Xuan (zhuweixuan@gmail.com).
The mechanism is based on AFNI's AlphaSim, please see more details from http://afni.nimh.nih.gov/pub/dist/doc/manual/AlphaSim.pdf
State Key Laboratory of Cognitive Neuroscience and Learning, Beijing Normal University, China, 100875
http://www.restfmri.net
Version=1.0;
Release=20091105;


Mask filename = Resliced_Binary04prefrontal
Voxels in mask = 10719
Gaussian filter width (FWHM, in mm) = 6.000
Cluster connection radius: rmm = 5.00
Individual voxel threshold probability = 0.050
Number of Monte Carlo simulations = 1000
Output filename = AlphaSimtext_CSM-HC_ROI4


Cl Size	
Frequency	Cum Prop	p/Voxel	      Max Freq   	Alpha
1		21758		0.299916	0.041292	0		1.000000
2		11587		0.459633	0.039262	0		1.000000
3		7157		0.558286	0.037100	0		1.000000
4		5283		0.631108	0.035097	0		1.000000
5		4035		0.686727	0.033126	0		1.000000
6		3212		0.731002	0.031243	0		1.000000
7		2611		0.766992	0.029446	0		1.000000
8		2177		0.797001	0.027740	0		1.000000
9		1729		0.820833	0.026116	0		1.000000
10		1489		0.841358	0.024664	0		1.000000
11		1221		0.858188	0.023275	0		1.000000
12		1055		0.872731	0.022022	0		1.000000
13		889		0.884985	0.020841	0		1.000000
14		824		0.896343	0.019763	0		1.000000
15		680		0.905716	0.018686	1		1.000000
16		597		0.913945	0.017735	0		0.999000
17		577		0.921899	0.016844	0		0.999000
18		501		0.928805	0.015929	0		0.999000
19		444		0.934925	0.015087	1		0.999000
20		424		0.940769	0.014300	5		0.998000
21		344		0.945511	0.013509	6		0.993000
22		321		0.949936	0.012835	6		0.987000
23		315		0.954278	0.012176	4		0.981000
24		257		0.957820	0.011500	9		0.977000
25		242		0.961156	0.010925	10		0.968000
26		244		0.964520	0.010361	18		0.958000
27		225		0.967621	0.009769	14		0.940000
28		157		0.969785	0.009202	14		0.926000
29		168		0.972101	0.008792	19		0.912000
30		136		0.973975	0.008337	15		0.893000
31		156		0.976126	0.007957	14		0.878000
32		121		0.977794	0.007506	26		0.864000
33		105		0.979241	0.007144	26		0.838000
34		99		0.980606	0.006821	25		0.812000
35		96		0.981929	0.006507	20		0.787000
36		86		0.983114	0.006194	29		0.767000
37		79		0.984203	0.005905	23		0.738000
38		86		0.985389	0.005632	26		0.715000
39		71		0.986367	0.005327	25		0.689000
40		66		0.987277	0.005069	27		0.664000
41		63		0.988146	0.004823	30		0.637000
42		52		0.988862	0.004582	26		0.607000
43		47		0.989510	0.004378	22		0.581000
44		56		0.990282	0.004189	27		0.559000
45		45		0.990902	0.003959	22		0.532000
46		42		0.991481	0.003771	26		0.510000
47		53		0.992212	0.003590	38		0.484000
48		34		0.992681	0.003358	22		0.446000
49		43		0.993273	0.003206	27		0.424000
50		38		0.993797	0.003009	26		0.397000
51		35		0.994280	0.002832	25		0.371000
52		27		0.994652	0.002665	18		0.346000
53		20		0.994927	0.002534	12		0.328000
54		20		0.995203	0.002435	17		0.316000
55		21		0.995493	0.002335	16		0.299000
56		15		0.995699	0.002227	11		0.283000
57		21		0.995989	0.002149	13		0.272000
58		17		0.996223	0.002037	11		0.259000
59		12		0.996389	0.001945	10		0.248000
60		14		0.996582	0.001879	12		0.238000
61		13		0.996761	0.001800	12		0.226000
62		14		0.996954	0.001726	11		0.214000
63		18		0.997202	0.001645	12		0.203000
64		10		0.997340	0.001540	7		0.191000
65		9		0.997464	0.001480	9		0.184000
66		8		0.997574	0.001425	7		0.175000
67		10		0.997712	0.001376	9		0.168000
68		12		0.997877	0.001314	10		0.159000
69		9		0.998001	0.001238	9		0.149000
70		11		0.998153	0.001180	11		0.140000
71		7		0.998249	0.001108	7		0.129000
72		9		0.998373	0.001061	9		0.122000
73		4		0.998429	0.001001	4		0.113000
74		10		0.998566	0.000974	9		0.109000
75		10		0.998704	0.000905	10		0.100000
76		3		0.998746	0.000835	3		0.090000
77		4		0.998801	0.000813	4		0.087000
78		4		0.998856	0.000785	2		0.083000
79		3		0.998897	0.000756	3		0.081000
80		6		0.998980	0.000733	5		0.078000
81		5		0.999049	0.000689	5		0.073000
82		3		0.999090	0.000651	3		0.068000
83		4		0.999145	0.000628	4		0.065000
84		0		0.999145	0.000597	0		0.061000
85		1		0.999159	0.000597	1		0.061000
86		1		0.999173	0.000589	1		0.060000
87		4		0.999228	0.000581	4		0.059000
88		1		0.999242	0.000549	1		0.055000
89		1		0.999256	0.000540	1		0.054000
90		4		0.999311	0.000532	4		0.053000
91		2		0.999338	0.000498	2		0.049000
92		3		0.999380	0.000481	3		0.047000
93		6		0.999462	0.000456	5		0.044000
94		2		0.999490	0.000404	2		0.039000
95		3		0.999531	0.000386	3		0.037000
96		5		0.999600	0.000360	5		0.034000
97		2		0.999628	0.000315	2		0.029000
98		1		0.999642	0.000297	1		0.027000
99		1		0.999655	0.000288	1		0.026000
100		1		0.999669	0.000278	1		0.025000
101		0		0.999669	0.000269	0		0.024000
102		1		0.999683	0.000269	1		0.024000
103		3		0.999724	0.000259	3		0.023000
104		2		0.999752	0.000231	2		0.020000
105		1		0.999766	0.000211	1		0.018000
106		1		0.999779	0.000201	1		0.017000
107		1		0.999793	0.000192	1		0.016000
108		1		0.999807	0.000182	1		0.015000
109		1		0.999821	0.000171	1		0.014000
110		0		0.999821	0.000161	0		0.013000
111		1		0.999835	0.000161	1		0.013000
112		0		0.999835	0.000151	0		0.012000
113		1		0.999848	0.000151	1		0.012000
114		0		0.999848	0.000140	0		0.011000
115		0		0.999848	0.000140	0		0.011000
116		1		0.999862	0.000140	1		0.011000
117		0		0.999862	0.000130	0		0.010000
118		1		0.999876	0.000130	1		0.010000
119		2		0.999904	0.000119	2		0.009000
120		0		0.999904	0.000096	0		0.007000
121		0		0.999904	0.000096	0		0.007000
122		0		0.999904	0.000096	0		0.007000
123		0		0.999904	0.000096	0		0.007000
124		1		0.999917	0.000096	1		0.007000
125		0		0.999917	0.000085	0		0.006000
126		1		0.999931	0.000085	1		0.006000
127		0		0.999931	0.000073	0		0.005000
128		0		0.999931	0.000073	0		0.005000
129		0		0.999931	0.000073	0		0.005000
130		0		0.999931	0.000073	0		0.005000
131		0		0.999931	0.000073	0		0.005000
132		0		0.999931	0.000073	0		0.005000
133		0		0.999931	0.000073	0		0.005000
134		0		0.999931	0.000073	0		0.005000
135		0		0.999931	0.000073	0		0.005000
136		0		0.999931	0.000073	0		0.005000
137		0		0.999931	0.000073	0		0.005000
138		0		0.999931	0.000073	0		0.005000
139		0		0.999931	0.000073	0		0.005000
140		0		0.999931	0.000073	0		0.005000
141		0		0.999931	0.000073	0		0.005000
142		0		0.999931	0.000073	0		0.005000
143		0		0.999931	0.000073	0		0.005000
144		0		0.999931	0.000073	0		0.005000
145		0		0.999931	0.000073	0		0.005000
146		0		0.999931	0.000073	0		0.005000
147		0		0.999931	0.000073	0		0.005000
148		0		0.999931	0.000073	0		0.005000
149		0		0.999931	0.000073	0		0.005000
150		2		0.999959	0.000073	2		0.005000
151		1		0.999972	0.000045	1		0.003000
152		0		0.999972	0.000031	0		0.002000
153		0		0.999972	0.000031	0		0.002000
154		0		0.999972	0.000031	0		0.002000
155		0		0.999972	0.000031	0		0.002000
156		0		0.999972	0.000031	0		0.002000
157		0		0.999972	0.000031	0		0.002000
158		0		0.999972	0.000031	0		0.002000
159		0		0.999972	0.000031	0		0.002000
160		1		0.999986	0.000031	1		0.002000
161		0		0.999986	0.000016	0		0.001000
162		0		0.999986	0.000016	0		0.001000
163		0		0.999986	0.000016	0		0.001000
164		0		0.999986	0.000016	0		0.001000
165		0		0.999986	0.000016	0		0.001000
166		0		0.999986	0.000016	0		0.001000
167		0		0.999986	0.000016	0		0.001000
168		0		0.999986	0.000016	0		0.001000
169		0		0.999986	0.000016	0		0.001000
170		0		0.999986	0.000016	0		0.001000
171		0		0.999986	0.000016	0		0.001000
172		1		1.000000	0.000016	1		0.001000
