# Supplementary material for: Characterizing Thalamocortical Disturbances in Cervical Spondylotic Myelopathy: Revealed by Functional Connectivity under Two Slow Frequency Bands
Source: PLoS One. 2015 Jun 8;10(6):e0125913. doi: 10.1371/journal.pone.0125913 (PMC4460123; doi:10.1371/journal.pone.0125913)
Supplement: S2 File — Data B, Thalamicseed, including 7 thalamic seed in 3-mm voxels. Data C, Thalamicseed-Cortex Mask, including 7 thalamic seed and Cortex Mask in 1-mm voxels. Data D, CortexMask, including 7 cortex mask in 3-mm voxels. Data E, AlphaSim, with calculation in different cortex mask. (ZIP) [file pone.0125913.s002.zip › Data E. AlphaSim/AlphaSimtext_5Premotor.txt]

REST AlphaSim
Monte Carlo simulation program similar to the AlphaSim in AFNI
By YAN Chao-Gan (ycg.yan@gmail.com), DONG Zhang-Ye (dongzy08@gmail.com) and ZHU Wei-Xuan (zhuweixuan@gmail.com).
The mechanism is based on AFNI's AlphaSim, please see more details from http://afni.nimh.nih.gov/pub/dist/doc/manual/AlphaSim.pdf
State Key Laboratory of Cognitive Neuroscience and Learning, Beijing Normal University, China, 100875
http://www.restfmri.net
Version=1.0;
Release=20091105;


Mask filename = Resliced_Binary05premotor
Voxels in mask = 3633
Gaussian filter width (FWHM, in mm) = 6.000
Cluster connection radius: rmm = 5.00
Individual voxel threshold probability = 0.050
Number of Monte Carlo simulations = 1000
Output filename = AlphaSimtext_CSM-HC_ROI5


Cl Size	
Frequency	Cum Prop	p/Voxel	      Max Freq	        Alpha
1		7851		0.306656	0.038800	0		1.000000
2		4293		0.474338	0.036639	0		1.000000
3		2667		0.578509	0.034276	0		1.000000
4		1836		0.650223	0.032073	0		1.000000
5		1476		0.707874	0.030052	0		1.000000
6		1104		0.750996	0.028020	0		1.000000
7		916		0.786774	0.026197	0		1.000000
8		787		0.817514	0.024432	1		1.000000
9		599		0.840911	0.022699	6		0.999000
10		473		0.859386	0.021215	7		0.993000
11		446		0.876806	0.019913	11		0.986000
12		383		0.891766	0.018563	13		0.975000
13		316		0.904109	0.017298	23		0.962000
14		250		0.913874	0.016167	20		0.939000
15		236		0.923092	0.015204	27		0.919000
16		205		0.931099	0.014229	22		0.892000
17		167		0.937622	0.013326	25		0.870000
18		166		0.944106	0.012545	40		0.845000
19		124		0.948949	0.011723	36		0.805000
20		113		0.953363	0.011074	39		0.769000
21		126		0.958285	0.010452	30		0.730000
22		109		0.962542	0.009724	44		0.700000
23		94		0.966214	0.009064	32		0.656000
24		73		0.969065	0.008468	36		0.624000
25		69		0.971760	0.007986	35		0.588000
26		71		0.974533	0.007511	35		0.553000
27		53		0.976603	0.007003	39		0.518000
28		51		0.978595	0.006609	34		0.479000
29		44		0.980314	0.006216	29		0.445000
30		34		0.981642	0.005865	18		0.416000
31		45		0.983400	0.005584	27		0.398000
32		30		0.984572	0.005200	23		0.371000
33		39		0.986095	0.004936	32		0.348000
34		31		0.987306	0.004582	26		0.316000
35		25		0.988282	0.004292	19		0.290000
36		24		0.989220	0.004051	18		0.271000
37		19		0.989962	0.003813	18		0.253000
38		20		0.990743	0.003620	16		0.235000
39		19		0.991485	0.003410	15		0.219000
40		15		0.992071	0.003206	12		0.204000
41		19		0.992813	0.003041	17		0.192000
42		13		0.993321	0.002827	13		0.175000
43		11		0.993750	0.002677	11		0.162000
44		7		0.994024	0.002546	5		0.151000
45		13		0.994532	0.002462	12		0.146000
46		14		0.995079	0.002301	14		0.134000
47		11		0.995508	0.002123	9		0.120000
48		8		0.995821	0.001981	8		0.111000
49		6		0.996055	0.001875	6		0.103000
50		6		0.996289	0.001794	5		0.097000
51		5		0.996485	0.001712	5		0.092000
52		8		0.996797	0.001642	8		0.087000
53		5		0.996992	0.001527	5		0.079000
54		4		0.997149	0.001454	3		0.074000
55		8		0.997461	0.001395	7		0.071000
56		3		0.997578	0.001274	3		0.064000
57		2		0.997656	0.001227	2		0.061000
58		0		0.997656	0.001196	0		0.059000
59		5		0.997852	0.001196	4		0.059000
60		5		0.998047	0.001115	5		0.055000
61		3		0.998164	0.001032	3		0.050000
62		4		0.998320	0.000982	4		0.047000
63		3		0.998438	0.000914	3		0.043000
64		1		0.998477	0.000862	1		0.040000
65		1		0.998516	0.000844	1		0.039000
66		1		0.998555	0.000826	1		0.038000
67		3		0.998672	0.000808	3		0.037000
68		1		0.998711	0.000753	1		0.034000
69		4		0.998867	0.000734	4		0.033000
70		1		0.998906	0.000658	1		0.029000
71		4		0.999063	0.000639	4		0.028000
72		2		0.999141	0.000560	2		0.024000
73		1		0.999180	0.000521	1		0.022000
74		1		0.999219	0.000501	1		0.021000
75		0		0.999219	0.000480	0		0.020000
76		1		0.999258	0.000480	1		0.020000
77		3		0.999375	0.000459	3		0.019000
78		1		0.999414	0.000396	1		0.016000
79		0		0.999414	0.000374	0		0.015000
80		2		0.999492	0.000374	2		0.015000
81		0		0.999492	0.000330	0		0.013000
82		0		0.999492	0.000330	0		0.013000
83		2		0.999570	0.000330	2		0.013000
84		0		0.999570	0.000285	0		0.011000
85		4		0.999727	0.000285	4		0.011000
86		1		0.999766	0.000191	1		0.007000
87		0		0.999766	0.000167	0		0.006000
88		0		0.999766	0.000167	0		0.006000
89		1		0.999805	0.000167	1		0.006000
90		0		0.999805	0.000143	0		0.005000
91		0		0.999805	0.000143	0		0.005000
92		1		0.999844	0.000143	1		0.005000
93		0		0.999844	0.000118	0		0.004000
94		0		0.999844	0.000118	0		0.004000
95		0		0.999844	0.000118	0		0.004000
96		1		0.999883	0.000118	1		0.004000
97		0		0.999883	0.000091	0		0.003000
98		0		0.999883	0.000091	0		0.003000
99		0		0.999883	0.000091	0		0.003000
100		0		0.999883	0.000091	0		0.003000
101		0		0.999883	0.000091	0		0.003000
102		0		0.999883	0.000091	0		0.003000
103		0		0.999883	0.000091	0		0.003000
104		0		0.999883	0.000091	0		0.003000
105		0		0.999883	0.000091	0		0.003000
106		0		0.999883	0.000091	0		0.003000
107		0		0.999883	0.000091	0		0.003000
108		0		0.999883	0.000091	0		0.003000
109		0		0.999883	0.000091	0		0.003000
110		2		0.999961	0.000091	2		0.003000
111		1		1.000000	0.000031	1		0.001000
