# Supplementary material for: Characterizing Thalamocortical Disturbances in Cervical Spondylotic Myelopathy: Revealed by Functional Connectivity under Two Slow Frequency Bands
Source: PLoS One. 2015 Jun 8;10(6):e0125913. doi: 10.1371/journal.pone.0125913 (PMC4460123; doi:10.1371/journal.pone.0125913)
Supplement: S2 File — Data B, Thalamicseed, including 7 thalamic seed in 3-mm voxels. Data C, Thalamicseed-Cortex Mask, including 7 thalamic seed and Cortex Mask in 1-mm voxels. Data D, CortexMask, including 7 cortex mask in 3-mm voxels. Data E, AlphaSim, with calculation in different cortex mask. (ZIP) [file pone.0125913.s002.zip › Data E. AlphaSim/AlphaSimtext_6PosteriorParietal.txt]

REST AlphaSim
Monte Carlo simulation program similar to the AlphaSim in AFNI
By YAN Chao-Gan (ycg.yan@gmail.com), DONG Zhang-Ye (dongzy08@gmail.com) and ZHU Wei-Xuan (zhuweixuan@gmail.com).
The mechanism is based on AFNI's AlphaSim, please see more details from http://afni.nimh.nih.gov/pub/dist/doc/manual/AlphaSim.pdf
State Key Laboratory of Cognitive Neuroscience and Learning, Beijing Normal University, China, 100875
http://www.restfmri.net
Version=1.0;
Release=20091105;


Mask filename = Resliced_Binary06posteriorparietal
Voxels in mask = 1835
Gaussian filter width (FWHM, in mm) = 6.000
Cluster connection radius: rmm = 5.00
Individual voxel threshold probability = 0.050
Number of Monte Carlo simulations = 1000
Output filename = AlphaSimtext_CSM-HC_ROI6


Cl Size	
Frequency	Cum Prop	p/Voxel	      Max Freq	        Alpha
1		4199		0.319973	0.036520	0		1.000000
2		2234		0.490208	0.034232	1		1.000000
3		1355		0.593462	0.031797	1		0.999000
4		981		0.668216	0.029581	2		0.998000
5		732		0.723996	0.027443	6		0.996000
6		565		0.767050	0.025449	12		0.990000
7		457		0.801875	0.023601	17		0.978000
8		350		0.828545	0.021858	26		0.961000
9		294		0.850949	0.020332	23		0.935000
10		256		0.870456	0.018890	40		0.912000
11		216		0.886916	0.017495	53		0.872000
12		194		0.901699	0.016200	46		0.819000
13		157		0.913663	0.014931	51		0.773000
14		113		0.922274	0.013819	37		0.722000
15		134		0.932485	0.012957	57		0.685000
16		102		0.940258	0.011862	56		0.628000
17		72		0.945744	0.010972	31		0.572000
18		76		0.951535	0.010305	43		0.541000
19		75		0.957251	0.009560	45		0.498000
20		61		0.961899	0.008783	35		0.453000
21		49		0.965633	0.008118	34		0.418000
22		52		0.969595	0.007557	39		0.384000
23		35		0.972262	0.006934	24		0.345000
24		42		0.975463	0.006495	32		0.321000
25		32		0.977901	0.005946	26		0.289000
26		37		0.980721	0.005510	32		0.263000
27		27		0.982778	0.004986	22		0.231000
28		23		0.984531	0.004589	19		0.209000
29		26		0.986512	0.004238	23		0.190000
30		20		0.988036	0.003827	18		0.167000
31		12		0.988951	0.003500	10		0.149000
32		22		0.990627	0.003297	19		0.139000
33		11		0.991465	0.002913	11		0.120000
34		15		0.992608	0.002716	15		0.109000
35		7		0.993142	0.002438	7		0.094000
36		13		0.994132	0.002304	13		0.087000
37		5		0.994513	0.002049	4		0.074000
38		8		0.995123	0.001948	7		0.070000
39		3		0.995352	0.001783	3		0.063000
40		3		0.995580	0.001719	2		0.060000
41		6		0.996037	0.001653	6		0.058000
42		9		0.996723	0.001519	9		0.052000
43		3		0.996952	0.001313	3		0.043000
44		1		0.997028	0.001243	1		0.040000
45		0		0.997028	0.001219	0		0.039000
46		2		0.997181	0.001219	2		0.039000
47		4		0.997485	0.001169	4		0.037000
48		1		0.997562	0.001066	1		0.033000
49		5		0.997943	0.001040	5		0.032000
50		1		0.998019	0.000907	1		0.027000
51		1		0.998095	0.000880	1		0.026000
52		1		0.998171	0.000852	1		0.025000
53		0		0.998171	0.000823	0		0.024000
54		2		0.998324	0.000823	2		0.024000
55		2		0.998476	0.000765	2		0.022000
56		0		0.998476	0.000705	0		0.020000
57		4		0.998781	0.000705	4		0.020000
58		2		0.998933	0.000580	2		0.016000
59		2		0.999086	0.000517	2		0.014000
60		0		0.999086	0.000453	0		0.012000
61		2		0.999238	0.000453	2		0.012000
62		1		0.999314	0.000386	1		0.010000
63		1		0.999390	0.000353	1		0.009000
64		1		0.999467	0.000318	1		0.008000
65		1		0.999543	0.000283	1		0.007000
66		0		0.999543	0.000248	0		0.006000
67		3		0.999771	0.000248	3		0.006000
68		0		0.999771	0.000138	0		0.003000
69		0		0.999771	0.000138	0		0.003000
70		0		0.999771	0.000138	0		0.003000
71		0		0.999771	0.000138	0		0.003000
72		1		0.999848	0.000138	1		0.003000
73		0		0.999848	0.000099	0		0.002000
74		0		0.999848	0.000099	0		0.002000
75		0		0.999848	0.000099	0		0.002000
76		0		0.999848	0.000099	0		0.002000
77		0		0.999848	0.000099	0		0.002000
78		0		0.999848	0.000099	0		0.002000
79		0		0.999848	0.000099	0		0.002000
80		0		0.999848	0.000099	0		0.002000
81		0		0.999848	0.000099	0		0.002000
82		0		0.999848	0.000099	0		0.002000
83		1		0.999924	0.000099	1		0.002000
84		0		0.999924	0.000054	0		0.001000
85		0		0.999924	0.000054	0		0.001000
86		0		0.999924	0.000054	0		0.001000
87		0		0.999924	0.000054	0		0.001000
88		0		0.999924	0.000054	0		0.001000
89		0		0.999924	0.000054	0		0.001000
90		0		0.999924	0.000054	0		0.001000
91		0		0.999924	0.000054	0		0.001000
92		0		0.999924	0.000054	0		0.001000
93		0		0.999924	0.000054	0		0.001000
94		0		0.999924	0.000054	0		0.001000
95		0		0.999924	0.000054	0		0.001000
96		0		0.999924	0.000054	0		0.001000
97		0		0.999924	0.000054	0		0.001000
98		0		0.999924	0.000054	0		0.001000
99		1		1.000000	0.000054	1		0.001000
