# Supplementary material for: Characterizing Thalamocortical Disturbances in Cervical Spondylotic Myelopathy: Revealed by Functional Connectivity under Two Slow Frequency Bands
Source: PLoS One. 2015 Jun 8;10(6):e0125913. doi: 10.1371/journal.pone.0125913 (PMC4460123; doi:10.1371/journal.pone.0125913)
Supplement: S2 File — Data B, Thalamicseed, including 7 thalamic seed in 3-mm voxels. Data C, Thalamicseed-Cortex Mask, including 7 thalamic seed and Cortex Mask in 1-mm voxels. Data D, CortexMask, including 7 cortex mask in 3-mm voxels. Data E, AlphaSim, with calculation in different cortex mask. (ZIP) [file pone.0125913.s002.zip › Data E. AlphaSim/AlphaSimtext_7Temporal.txt]

REST AlphaSim
Monte Carlo simulation program similar to the AlphaSim in AFNI
By YAN Chao-Gan (ycg.yan@gmail.com), DONG Zhang-Ye (dongzy08@gmail.com) and ZHU Wei-Xuan (zhuweixuan@gmail.com).
The mechanism is based on AFNI's AlphaSim, please see more details from http://afni.nimh.nih.gov/pub/dist/doc/manual/AlphaSim.pdf
State Key Laboratory of Cognitive Neuroscience and Learning, Beijing Normal University, China, 100875
http://www.restfmri.net
Version=1.0;
Release=20091105;


Mask filename = Resliced_Binary07Temporal
Voxels in mask = 11910
Gaussian filter width (FWHM, in mm) = 6.000
Cluster connection radius: rmm = 5.00
Individual voxel threshold probability = 0.050
Number of Monte Carlo simulations = 1000
Output filename = AlphaSimtext_CSM-HC_ROI7


Cl Size	
Frequency	Cum Prop	p/Voxel  	Max Freq	Alpha
1		23816		0.297626	0.041906	0		1.000000
2		12971		0.459723	0.039906	0		1.000000
3		7866		0.558023	0.037728	0		1.000000
4		5839		0.630992	0.035747	0		1.000000
5		4390		0.685854	0.033786	0		1.000000
6		3351		0.727731	0.031943	0		1.000000
7		2846		0.763297	0.030255	0		1.000000
8		2352		0.792689	0.028582	0		1.000000
9		1880		0.816183	0.027002	0		1.000000
10		1651		0.836816	0.025582	0		1.000000
11		1301		0.853074	0.024195	0		1.000000
12		1173		0.867733	0.022994	0		1.000000
13		1071		0.881117	0.021812	0		1.000000
14		883		0.892152	0.020643	0		1.000000
15		842		0.902674	0.019605	0		1.000000
16		714		0.911597	0.018544	0		1.000000
17		643		0.919633	0.017585	0		1.000000
18		523		0.926168	0.016667	0		1.000000
19		500		0.932417	0.015877	0		1.000000
20		467		0.938253	0.015079	1		1.000000
21		402		0.943277	0.014295	3		0.999000
22		384		0.948075	0.013586	2		0.996000
23		311		0.951962	0.012877	5		0.994000
24		272		0.955361	0.012276	6		0.989000
25		268		0.958710	0.011728	4		0.983000
26		245		0.961772	0.011166	7		0.979000
27		239		0.964759	0.010631	17		0.972000
28		204		0.967308	0.010089	12		0.955000
29		195		0.969745	0.009609	15		0.943000
30		169		0.971857	0.009135	16		0.928000
31		155		0.973794	0.008709	16		0.912000
32		134		0.975469	0.008306	16		0.896000
33		136		0.977168	0.007946	27		0.880000
34		121		0.978680	0.007569	24		0.853000
35		118		0.980155	0.007223	26		0.829000
36		110		0.981530	0.006876	16		0.803000
37		99		0.982767	0.006544	23		0.787000
38		97		0.983979	0.006236	24		0.764000
39		84		0.985029	0.005927	22		0.740000
40		67		0.985866	0.005652	18		0.718000
41		73		0.986778	0.005427	22		0.700000
42		77		0.987741	0.005176	24		0.678000
43		71		0.988628	0.004904	34		0.654000
44		76		0.989578	0.004648	31		0.620000
45		45		0.990140	0.004367	20		0.589000
46		37		0.990602	0.004197	17		0.569000
47		36		0.991052	0.004054	21		0.552000
48		36		0.991502	0.003912	17		0.531000
49		45		0.992064	0.003767	24		0.514000
50		43		0.992602	0.003582	22		0.490000
51		30		0.992977	0.003401	20		0.468000
52		39		0.993464	0.003273	26		0.448000
53		34		0.993889	0.003102	24		0.422000
54		25		0.994201	0.002951	17		0.398000
55		20		0.994451	0.002838	9		0.381000
56		24		0.994751	0.002745	17		0.372000
57		25		0.995064	0.002633	18		0.355000
58		24		0.995364	0.002513	17		0.337000
59		12		0.995514	0.002396	6		0.320000
60		21		0.995776	0.002337	15		0.314000
61		22		0.996051	0.002231	20		0.299000
62		20		0.996301	0.002118	19		0.279000
63		18		0.996526	0.002014	13		0.260000
64		15		0.996713	0.001919	14		0.247000
65		14		0.996888	0.001838	8		0.233000
66		13		0.997051	0.001762	10		0.225000
67		14		0.997226	0.001690	11		0.215000
68		12		0.997376	0.001611	9		0.204000
69		14		0.997551	0.001542	12		0.195000
70		9		0.997663	0.001461	7		0.183000
71		4		0.997713	0.001408	3		0.176000
72		18		0.997938	0.001385	15		0.173000
73		6		0.998013	0.001276	4		0.158000
74		11		0.998150	0.001239	10		0.154000
75		10		0.998275	0.001171	9		0.144000
76		9		0.998388	0.001108	8		0.135000
77		6		0.998463	0.001050	5		0.127000
78		5		0.998525	0.001012	5		0.122000
79		10		0.998650	0.000979	10		0.117000
80		2		0.998675	0.000912	2		0.107000
81		3		0.998713	0.000899	3		0.105000
82		7		0.998800	0.000879	7		0.102000
83		3		0.998838	0.000830	3		0.095000
84		4		0.998888	0.000809	4		0.092000
85		6		0.998963	0.000781	6		0.088000
86		3		0.999000	0.000738	3		0.082000
87		6		0.999075	0.000717	5		0.079000
88		5		0.999138	0.000673	5		0.074000
89		6		0.999213	0.000636	6		0.069000
90		1		0.999225	0.000591	1		0.063000
91		3		0.999263	0.000584	3		0.062000
92		1		0.999275	0.000561	1		0.059000
93		4		0.999325	0.000553	4		0.058000
94		2		0.999350	0.000522	2		0.054000
95		3		0.999388	0.000506	3		0.052000
96		6		0.999463	0.000482	6		0.049000
97		2		0.999488	0.000434	2		0.043000
98		1		0.999500	0.000417	1		0.041000
99		0		0.999500	0.000409	0		0.040000
100		2		0.999525	0.000409	2		0.040000
101		1		0.999538	0.000392	1		0.038000
102		3		0.999575	0.000384	3		0.037000
103		2		0.999600	0.000358	2		0.034000
104		2		0.999625	0.000341	2		0.032000
105		4		0.999675	0.000323	4		0.030000
106		0		0.999675	0.000288	0		0.026000
107		2		0.999700	0.000288	2		0.026000
108		1		0.999713	0.000270	1		0.024000
109		0		0.999713	0.000261	0		0.023000
110		0		0.999713	0.000261	0		0.023000
111		0		0.999713	0.000261	0		0.023000
112		1		0.999725	0.000261	1		0.023000
113		2		0.999750	0.000252	2		0.022000
114		0		0.999750	0.000233	0		0.020000
115		0		0.999750	0.000233	0		0.020000
116		1		0.999763	0.000233	1		0.020000
117		1		0.999775	0.000223	1		0.019000
118		1		0.999788	0.000213	1		0.018000
119		0		0.999788	0.000203	0		0.017000
120		1		0.999800	0.000203	1		0.017000
121		0		0.999800	0.000193	0		0.016000
122		0		0.999800	0.000193	0		0.016000
123		1		0.999813	0.000193	1		0.016000
124		1		0.999825	0.000183	1		0.015000
125		0		0.999825	0.000172	0		0.014000
126		2		0.999850	0.000172	2		0.014000
127		1		0.999863	0.000151	1		0.012000
128		1		0.999875	0.000141	1		0.011000
129		0		0.999875	0.000130	0		0.010000
130		1		0.999888	0.000130	1		0.010000
131		0		0.999888	0.000119	0		0.009000
132		0		0.999888	0.000119	0		0.009000
133		0		0.999888	0.000119	0		0.009000
134		1		0.999900	0.000119	1		0.009000
135		1		0.999913	0.000108	1		0.008000
136		0		0.999913	0.000096	0		0.007000
137		1		0.999925	0.000096	1		0.007000
138		0		0.999925	0.000085	0		0.006000
139		0		0.999925	0.000085	0		0.006000
140		0		0.999925	0.000085	0		0.006000
141		0		0.999925	0.000085	0		0.006000
142		0		0.999925	0.000085	0		0.006000
143		0		0.999925	0.000085	0		0.006000
144		0		0.999925	0.000085	0		0.006000
145		0		0.999925	0.000085	0		0.006000
146		2		0.999950	0.000085	2		0.006000
147		0		0.999950	0.000060	0		0.004000
148		0		0.999950	0.000060	0		0.004000
149		1		0.999963	0.000060	1		0.004000
150		0		0.999963	0.000048	0		0.003000
151		0		0.999963	0.000048	0		0.003000
152		0		0.999963	0.000048	0		0.003000
153		0		0.999963	0.000048	0		0.003000
154		0		0.999963	0.000048	0		0.003000
155		0		0.999963	0.000048	0		0.003000
156		0		0.999963	0.000048	0		0.003000
157		0		0.999963	0.000048	0		0.003000
158		0		0.999963	0.000048	0		0.003000
159		0		0.999963	0.000048	0		0.003000
160		0		0.999963	0.000048	0		0.003000
161		1		0.999975	0.000048	1		0.003000
162		0		0.999975	0.000034	0		0.002000
163		0		0.999975	0.000034	0		0.002000
164		0		0.999975	0.000034	0		0.002000
165		0		0.999975	0.000034	0		0.002000
166		0		0.999975	0.000034	0		0.002000
167		0		0.999975	0.000034	0		0.002000
168		0		0.999975	0.000034	0		0.002000
169		0		0.999975	0.000034	0		0.002000
170		0		0.999975	0.000034	0		0.002000
171		0		0.999975	0.000034	0		0.002000
172		0		0.999975	0.000034	0		0.002000
173		0		0.999975	0.000034	0		0.002000
174		0		0.999975	0.000034	0		0.002000
175		0		0.999975	0.000034	0		0.002000
176		0		0.999975	0.000034	0		0.002000
177		0		0.999975	0.000034	0		0.002000
178		0		0.999975	0.000034	0		0.002000
179		0		0.999975	0.000034	0		0.002000
180		0		0.999975	0.000034	0		0.002000
181		0		0.999975	0.000034	0		0.002000
182		0		0.999975	0.000034	0		0.002000
183		0		0.999975	0.000034	0		0.002000
184		0		0.999975	0.000034	0		0.002000
185		0		0.999975	0.000034	0		0.002000
186		0		0.999975	0.000034	0		0.002000
187		0		0.999975	0.000034	0		0.002000
188		0		0.999975	0.000034	0		0.002000
189		0		0.999975	0.000034	0		0.002000
190		0		0.999975	0.000034	0		0.002000
191		0		0.999975	0.000034	0		0.002000
192		0		0.999975	0.000034	0		0.002000
193		0		0.999975	0.000034	0		0.002000
194		0		0.999975	0.000034	0		0.002000
195		0		0.999975	0.000034	0		0.002000
196		0		0.999975	0.000034	0		0.002000
197		0		0.999975	0.000034	0		0.002000
198		0		0.999975	0.000034	0		0.002000
199		0		0.999975	0.000034	0		0.002000
200		0		0.999975	0.000034	0		0.002000
201		0		0.999975	0.000034	0		0.002000
202		1		0.999988	0.000034	1		0.002000
203		0		0.999988	0.000017	0		0.001000
204		0		0.999988	0.000017	0		0.001000
205		0		0.999988	0.000017	0		0.001000
206		0		0.999988	0.000017	0		0.001000
207		1		1.000000	0.000017	1		0.001000
